# Supplementary material for: A combined genetic and phenotypic marker approach enables precise detection of hypervirulent Klebsiella pneumoniae and reveals associated traits of capsule overproduction and tellurite resistance
Source: Microbiol Spectr. 2026 Jan 7;14(2):e02474-25. doi: 10.1128/spectrum.02474-25 (PMC12889066; doi:10.1128/spectrum.02474-25)
Supplement: Supplemental tables — Tables S1 to S7. [file spectrum.02474-25-s0002.xls]

## Sheet: Table S1
Table S1. Primers used in this study.
Purpose and target genes	Primer	Sequence (5'-3')	Annealing temperature (oC)	Size of amplicon (bp)	Reference
Virulence gene detection by multiplex PCR
iucA	iucA-F	GCTTATTTCTCCCCAACCC	59	583	Russo TA, Olson R, Fang C-T, Stoesser N, Miller M, MacDonald U, et al. Identification of biomarkers for differentiation of hypervirulent Klebsiella pneumoniae from classical K. pneumoniae. Journal of clinical microbiology. 2018;56(9):e00776-18
	iucA-R	TCAGCCCTTTAGCGACAAG
iroB	iroB-F	CACCAAAATGGGCAACTTCT	59	671	This study
	iroB-R	CCGAAGACGATCTGTGGAAT
peg-344	peg344-F	TTGCTGTAACTTGGGGAACC	59	414	This study
	peg344-R	TCCACTGGCTTTCTGTCCTT
prmpA	rmpA-F	ATGGATGTGGCTTGACGTTT	60	205	This study
	rmpA-R	TTCAGTAGGCATTGCAGCAC
prmpA2	rmpA2-F	ATGTCAAGCCACATCCATTG	60	160	This study
	rmpA2-R	TCACGTATGAAGGCTCGATG
Capsule serotype-specific primer
K1	K1-F	GTAGGTATTGCAAGCCATGC	47	1047	Liu C, Guo J. Hypervirulent Klebsiella pneumoniae (hypermucoviscous and aerobactin positive) infection over 6 years in the elderly in China: antimicrobial resistance patterns, molecular epidemiology and risk factor. Annals of clinical microbiology and antimicrobials. 2019;18:1-11
	K1-R	GCCCAGGTTAATGAATCCGT
K2	K2-F	GGAGCCATTTGAATTCGGTG	47	1121	Liu C, Guo J. Hypervirulent Klebsiella pneumoniae (hypermucoviscous and aerobactin positive) infection over 6 years in the elderly in China: antimicrobial resistance patterns, molecular epidemiology and risk factor. Annals of clinical microbiology and antimicrobials. 2019;18:1-11
	K2-R	TCCCTAGCACTGGCTTAAGT
K5	K5-F	GCCACCTCTAAGCATATAGC	47	999	Liu C, Guo J. Hypervirulent Klebsiella pneumoniae (hypermucoviscous and aerobactin positive) infection over 6 years in the elderly in China: antimicrobial resistance patterns, molecular epidemiology and risk factor. Annals of clinical microbiology and antimicrobials. 2019;18:1-11
	K5-R	CGCACCAGTAATTCCAACAG
K20	K20-F	CCGATTCGGTCAACTAGCTT	47	1116	Liu C, Guo J. Hypervirulent Klebsiella pneumoniae (hypermucoviscous and aerobactin positive) infection over 6 years in the elderly in China: antimicrobial resistance patterns, molecular epidemiology and risk factor. Annals of clinical microbiology and antimicrobials. 2019;18:1-11
	K20-R	GCACCTCTATGAACTTTCAG
K47	K47-F	GGACGCACAGTTTCCCAATTCGC	47	389	Liu C, Guo J. Hypervirulent Klebsiella pneumoniae (hypermucoviscous and aerobactin positive) infection over 6 years in the elderly in China: antimicrobial resistance patterns, molecular epidemiology and risk factor. Annals of clinical microbiology and antimicrobials. 2019;18:1-11
	K47-R	GCCCACATGAACCCACTTGGCA
K54	K54-F	CATTAGCTCAGTGGTTGGCT	47	881	Liu C, Guo J. Hypervirulent Klebsiella pneumoniae (hypermucoviscous and aerobactin positive) infection over 6 years in the elderly in China: antimicrobial resistance patterns, molecular epidemiology and risk factor. Annals of clinical microbiology and antimicrobials. 2019;18:1-11
	K54-R	GCTTGACAAACACCATAGCAG
K57	K57-F	CGACAAATCTCTCCTGACGA	47	1182	Liu C, Guo J. Hypervirulent Klebsiella pneumoniae (hypermucoviscous and aerobactin positive) infection over 6 years in the elderly in China: antimicrobial resistance patterns, molecular epidemiology and risk factor. Annals of clinical microbiology and antimicrobials. 2019;18:1-11
	K57-R	CGCGACAAACATAACACTCG
K64	K64-F	TCAGTTCCGACCCTGATGCAGGTA	47	247	Liu C, Guo J. Hypervirulent Klebsiella pneumoniae (hypermucoviscous and aerobactin positive) infection over 6 years in the elderly in China: antimicrobial resistance patterns, molecular epidemiology and risk factor. Annals of clinical microbiology and antimicrobials. 2019;18:1-11
	K64-R	GCCAGAGCAACTATCATCCAAAGCCA

## Sheet: Table S2
Table S2. Antimicrobial susceptibility of K. pneumoniae isolates to 15 different antibiotics and tellurite.
Strains	Antibiotic suceptibility															MDR, XDR, or PDR	Tellurite (MIC, μg/mL)
	Aminoglycosides	Penicillins + β-lactamase inhibitors		Non-extended spectrum cephalosporins		Extended spectrum cephalosporins	Cephamycins	Fluroquinolone		Glycylcylines	Sulfonamide	Lipopeptides	Carbapenem
	AN	SAM	TZP	CZ	FEP	CAZ	FOX	CIP	LVX	TGC	SXT	CL	IPM	MEM	ETP
5 genes and string test positive CRKp (n=11)
CRKp3	S	R	S	R	S	I	R	R	I	S	S	S	I	I	I	MDR	512
CRKp18	S	I	S	R	S	R	R	S	S	R	S	R	I	S	S	MDR	8
CRKp44	S	I	S	I	S	S	S	S	S	R	R	R	I	S	S	MDR	1
CRKp67	S	R	S	R	S	R	R	S	S	R	S	R	S	S	R	MDR	256
CRKp117	S	R	S	R	S	R	R	R	R	R	S	I	I	S	R	XDR	512
CRKp118	S	S	S	S	S	S	S	S	S	R	S	I	I	I	S	MDR	256
CRKp147	R	R	I	R	R	R	R	R	R	S	R	S	S	S	R	XDR	256
CRKp240	S	R	I	R	R	R	R	R	R	S	S	S	S	S	R	MDR	512
CRKp301	S	R	S	R	S	I	R	R	R	S	R	S	R	R	R	MDR	512
CRKp1065	R	R	R	R	R	R	R	R	R	S	R	S	S	I	R	XDR	512
CRKp1404	R	R	R	R	R	R	R	R	R	S	R	S	I	R	R	XDR	512
5 genes but string test negative CRKp (n=28)
CRKp9	S	R	I	R	S	S	R	S	I	R	S	R	S	S	R	MDR	128
CRKp22	R	R	R	R	R	R	R	R	R	R	R	R	R	R	R	PDR	128
CRKp50	S	S	S	S	S	S	S	S	S	R	S	R	I	S	S	MDR	256
CRKp60	R	R	R	R	R	R	R	R	R	R	R	R	S	S	I	XDR	256
CRKp73	S	I	S	I	S	S	R	S	R	R	S	R	S	S	S	MDR	128
CRKp119	S	R	S	R	S	R	R	R	R	R	R	I	S	S	R	XDR	128
CRKp137	R	R	R	R	R	R	R	R	R	R	R	I	R	R	R	PDR	512
CRKp139	S	R	S	R	S	S	S	S	S	R	S	I	I	S	S	MDR	128
CRKp163	R	R	I	R	R	R	R	R	R	S	R	S	S	I	R	XDR	256
CRKp167	S	S	S	S	S	S	S	S	S	R	S	I	I	S	S	MDR	128
CRKp187	S	R	S	R	S	R	R	R	I	R	S	I	R	S	S	XDR	256
CRKp196	R	R	R	R	R	R	R	R	R	S	R	S	S	I	R	XDR	256
CRKp321	R	R	I	R	R	R	R	R	R	S	R	S	S	S	R	XDR	512
CRKp376	R	R	I	R	R	R	R	R	R	S	R	S	S	S	R	XDR	512
CRKp378	S	R	S	R	S	R	R	I	S	S	R	S	R	S	I	MDR	512
CRKp398	S	R	R	R	S	R	R	R	R	S	S	S	S	S	R	MDR	512
CRKp413	R	R	R	R	R	R	R	R	R	S	R	S	S	S	I	XDR	256
CRKp482	S	R	R	R	R	R	R	R	R	S	S	S	S	S	R	MDR	256
CRKp562	R	R	I	R	R	R	R	R	R	S	R	S	S	S	R	XDR	256
CRKp633	R	R	I	R	R	R	R	R	R	S	R	S	S	S	I	XDR	128
CRKp1256	R	R	R	R	R	R	R	R	R	S	R	S	I	S	S	XDR	>512
CRKp1280	R	R	R	R	R	R	R	R	R	S	R	S	R	R	R	XDR	512
CRKp1421	R	R	R	R	R	R	R	R	R	S	R	S	R	R	R	XDR	256
CRKp1432	R	R	R	R	R	R	R	R	R	S	R	S	R	R	R	XDR	256
CRKp1494	R	R	R	R	R	R	R	R	R	S	R	S	S	R	R	XDR	256
CRKp1653	R	R	R	R	R	R	R	R	R	S	R	S	I	I	S	XDR	256
CRKp1699	R	R	R	R	R	R	R	R	R	S	R	S	R	S	S	XDR	128
CRKp1980-2	R	R	R	R	R	R	R	R	R	S	R	S	S	I	R	XDR	512
Other groups CRKp (n=8)
CRKp16	S	R	S	R	S	I	R	S	I	R	R	R	I	S	I	XDR	32
CRKp35	S	R	S	R	S	R	R	R	R	S	R	S	R	R	R	MDR	128
CRKp49	S	R	R	R	R	R	R	R	R	R	R	R	I	R	R	XDR	2
CRKp125	S	R	R	R	S	I	S	R	I	R	R	I	R	R	R	XDR	128
CRKp267	R	R	R	R	R	R	R	R	R	S	R	S	S	S	R	XDR	256
CRKp524	S	R	R	R	R	R	R	R	R	S	R	S	S	S	I	MDR	256
CRKp681	R	R	R	R	R	R	R	R	R	S	S	S	R	R	R	MDR	256
CRKp710	R	R	R	R	R	R	R	R	R	S	R	S	R	S	S	XDR	128
5 genes and string test positive LAKp (n=34)
LAKp6	S	S	S	S	S	S	S	S	S	S	S	S	S	S	S	Non-MDR	256
LAKp7	S	S	S	S	S	S	S	S	S	S	S	S	S	S	S	Non-MDR	256
LAKp8	S	S	S	S	S	S	S	S	S	S	S	S	S	S	S	Non-MDR	512
LAKp12	S	S	S	S	S	S	S	S	S	S	S	S	S	S	S	Non-MDR	256
LAKp23	S	S	S	S	S	S	S	S	S	S	S	S	S	S	S	Non-MDR	128
LAKp44	S	S	S	S	S	S	S	S	S	S	S	S	S	S	S	Non-MDR	512
LAKp46	S	S	S	S	S	S	S	S	S	S	S	S	S	S	S	Non-MDR	1
LAKp54	S	S	S	S	S	S	S	S	S	S	S	S	S	S	S	Non-MDR	128
LAKp62	S	S	S	S	S	S	S	S	S	S	S	S	S	S	S	Non-MDR	256
LAKp63	S	S	S	S	S	S	S	S	S	S	S	S	S	S	S	Non-MDR	256
LAKp64	S	S	S	S	S	S	S	S	S	S	S	S	S	S	S	Non-MDR	256
LAKp86	S	S	S	S	S	S	S	S	S	S	S	S	S	S	S	Non-MDR	256
LAKp96	S	S	S	S	S	S	S	S	S	S	S	S	S	S	S	Non-MDR	1
LAKp108	S	S	S	S	S	S	S	S	S	S	S	S	S	S	S	Non-MDR	256
LAKp138	S	S	S	S	S	S	S	S	S	S	S	S	S	S	S	Non-MDR	256
LAKp141	S	S	S	S	S	S	S	S	S	S	S	S	S	S	S	Non-MDR	256
LAKp160	S	S	S	S	S	S	S	S	S	S	S	S	S	S	S	Non-MDR	128
LAKp161	S	S	S	S	S	S	S	S	S	S	S	S	S	S	S	Non-MDR	512
LAKp163	S	S	S	S	S	S	S	S	S	S	S	S	S	S	S	Non-MDR	256
LAKp164	S	S	S	S	S	S	S	S	S	S	S	S	S	S	S	Non-MDR	256
LAKp175-2017	S	S	S	S	S	S	S	S	S	S	S	S	S	S	S	Non-MDR	256
LAKp179	S	S	S	S	S	S	S	S	S	S	S	S	S	S	S	Non-MDR	512
LAKp186	S	S	S	S	S	S	S	S	S	S	S	S	S	S	S	Non-MDR	256
LAKp198-2017	S	S	S	S	S	S	S	S	S	S	S	S	S	S	S	Non-MDR	128
LAKp204	S	S	S	S	S	S	S	S	S	S	S	S	S	S	S	Non-MDR	256
LAKp211	S	S	S	S	S	S	S	S	S	S	S	S	S	S	S	Non-MDR	512
LAKp218	S	S	S	S	S	S	S	S	S	S	S	S	S	S	S	Non-MDR	512
LAKp228	S	S	S	S	S	S	S	S	S	S	S	S	S	S	S	Non-MDR	256
LAKp230	S	S	S	S	S	S	S	S	S	S	S	S	S	S	S	Non-MDR	256
LAKp232	S	S	S	S	S	S	S	S	S	S	S	S	S	S	S	Non-MDR	256
LAKp233	S	S	S	S	S	S	S	S	S	S	S	S	S	S	S	Non-MDR	256
LAKp235	S	S	S	S	S	S	S	S	S	S	S	S	S	S	S	Non-MDR	128
LAKp240	S	S	S	S	S	S	S	S	S	S	S	S	S	S	S	Non-MDR	256
LAKp243	S	S	S	S	S	S	S	S	S	S	S	S	S	S	S	Non-MDR	256
5 genes but string test negative LAKp (n=27)
LAKp1	S	S	S	S	S	S	S	S	S	S	S	S	S	S	S	Non-MDR	256
LAKp3	S	S	S	S	S	S	S	S	S	S	S	S	S	S	S	Non-MDR	256
LAKp19	S	S	S	S	S	S	S	S	S	S	S	S	S	S	S	Non-MDR	256
LAKp24	S	S	S	S	S	S	S	S	S	S	S	S	S	S	S	Non-MDR	256
LAKp37	S	S	S	S	S	S	S	S	S	S	S	S	S	S	S	Non-MDR	256
LAKp40	S	S	S	S	S	S	S	S	S	S	S	S	S	S	S	Non-MDR	256
LAKp41	S	S	S	S	S	S	S	S	S	S	S	S	S	S	S	Non-MDR	256
LAKp53	S	S	S	S	S	S	S	S	S	S	S	S	S	S	S	Non-MDR	256
LAKp60	S	S	S	S	S	S	S	S	S	S	S	S	S	S	S	Non-MDR	512
LAKp68	S	I	I	S	S	S	I	S	S	S	S	S	S	S	S	Non-MDR	512
LAKp79	S	S	S	S	S	S	S	S	S	S	S	S	S	S	S	Non-MDR	256
LAKp88	S	S	S	S	S	S	S	S	S	S	S	S	S	S	S	Non-MDR	256
LAKp90	S	S	S	S	S	S	S	S	S	S	S	S	S	S	S	Non-MDR	128
LAKp100	S	S	S	S	S	S	S	S	S	S	S	S	S	S	S	Non-MDR	256
LAKp111	S	S	S	S	S	S	S	S	S	S	S	S	S	S	S	Non-MDR	256
LAKp135	S	S	S	S	S	S	S	S	S	S	S	S	S	S	S	Non-MDR	128
LAKp142	S	S	S	S	S	S	S	S	S	S	S	S	S	S	S	Non-MDR	256
LAKp143	S	S	S	S	S	S	S	S	S	S	S	S	S	S	S	Non-MDR	128
LAKp150	S	S	S	S	S	S	S	S	S	S	S	S	S	S	S	Non-MDR	128
LAKp191	S	S	S	S	S	S	I	R	I	S	I	S	S	S	S	MDR	128
LAKp198-2007	S	S	S	S	S	S	S	S	S	S	S	S	S	S	S	Non-MDR	256
LAKp199	S	S	S	S	S	S	S	S	S	S	S	S	S	S	S	Non-MDR	512
LAKp217	S	S	S	S	S	S	S	S	S	S	S	S	S	S	S	Non-MDR	256
LAKp221	S	S	S	S	S	S	S	S	S	S	S	S	S	S	S	Non-MDR	128
LAKp234	S	S	S	S	S	S	S	S	S	S	S	S	S	S	S	Non-MDR	128
LAKp237	S	S	S	S	S	S	S	S	S	S	S	S	S	S	S	Non-MDR	256
LAKp238	S	S	S	S	S	S	S	S	S	S	S	S	S	S	S	Non-MDR	256
Other groups LAKp (n=7)
LAKp31	S	I	R	S	S	S	S	R	R	S	R	S	S	S	S	MDR	256
LAKp52	S	S	S	S	S	S	S	S	S	S	S	S	S	S	S	Non-MDR	256
LAKp99	S	S	S	S	S	S	S	S	S	S	S	S	S	S	S	Non-MDR	256
LAKp175-2007	S	S	S	S	S	S	S	S	S	S	S	S	S	S	S	Non-MDR	2
LAKp200	S	S	S	S	S	S	S	S	S	S	S	S	S	S	S	Non-MDR	128
LAKp201	S	S	S	S	S	S	S	S	S	S	S	S	S	S	S	Non-MDR	128
LAKp241	S	S	S	S	S	S	S	S	S	S	S	S	S	S	S	Non-MDR	32
No 5 virulence genes and string test negative (n=1)
LAKp153	S	S	S	S	S	S	S	S	S	S	S	S	S	S	S	Non-MDR	128
CRcKp (n=28)
CRcKp1	S	R	R	R	R	R	R	S	R	R	S	R	R	S	S	XDR	256
CRcKp2	S	R	R	R	R	R	R	R	R	R	S	R	R	I	I	XDR	2
CRcKp3	S	R	S	R	S	R	R	R	R	R	R	R	I	S	I	XDR	1
CRcKp4	S	R	I	R	S	R	R	S	I	R	R	R	R	S	R	XDR	2
CRcKp5	R	R	R	R	R	R	R	R	R	R	R	R	R	R	R	PDR	2
CRcKp6	S	R	S	R	R	R	R	R	R	R	R	R	I	S	R	XDR	4
CRcKp7	S	R	R	R	S	R	R	S	I	R	R	R	S	S	I	XDR	2
CRcKp8	S	R	R	R	R	S	R	R	R	R	R	R	I	S	R	XDR	2
CRcKp10	S	R	R	R	R	R	R	R	R	R	R	R	R	R	R	XDR	1
CRcKp11	S	R	R	R	R	R	R	R	R	R	R	R	I	S	R	XDR	4
CRcKp49	S	R	R	R	R	R	R	R	R	S	S	S	R	R	R	MDR	2
CRcKp53	S	R	R	R	R	R	R	R	R	S	R	S	R	R	R	MDR	4
CRcKp63	S	R	I	R	R	R	R	R	R	S	R	S	R	I	R	MDR	512
CRcKp148	S	R	R	R	R	R	R	R	R	S	R	S	I	R	R	MDR	2
CRcKp175	R	R	R	R	R	R	R	R	R	S	R	S	I	S	I	XDR	128
CRcKp283	R	R	S	R	S	I	R	R	R	S	S	S	S	S	I	MDR	256
CRcKp339	S	R	R	R	R	R	R	R	S	S	S	S	R	R	R	MDR	1
CRcKp342	S	R	S	R	S	R	R	R	R	S	S	S	I	S	R	MDR	2
CRcKp429	S	R	R	R	R	R	R	R	R	R	R	S	R	R	R	XDR	4
CRcKp468	S	R	R	R	R	R	R	R	R	S	S	S	R	R	R	MDR	4
CRcKp547	R	R	R	R	R	R	R	R	R	S	R	S	R	R	R	XDR	256
CRcKp632	S	R	R	R	R	R	R	R	R	S	R	S	R	R	R	MDR	2
CRcKp698-2	R	R	R	R	R	R	R	R	R	S	R	S	S	S	R	XDR	32
CRcKp1549	R	R	R	R	R	R	R	R	R	S	R	S	R	I	R	XDR	256
CRcKp1645	R	R	R	R	R	R	R	R	R	S	R	S	R	R	R	XDR	128
ATCC-1705	R	R	R	R	R	R	R	R	R	S	R	S	R	R	R	XDR	8
ATCC-1706	R	R	R	R	S	S	R	R	S	S	R	S	I	S	R	MDR	8
ATCC-2146	R	R	R	R	R	R	R	R	R	S	R	S	R	R	R	XDR	16
SAM, ampicillin/sulbactam; AN, amikacin; CZ, cefazolin; CAZ, ceftazidime; FEP, cefepime; FOX, cefoxitin; CIP, ciprofloxacin; CL, colistin; ETP, ertapenem; IPM, imipenem; LVX, levofloxacin; MEM, meropenem; TZP, piperacillin/tazobactam; SXT, sulfamethoxazole/trimethoprim; TGC, tigecycline.
MDR, multidrug resistant; XDR, extensively-drug resistant; PDR, pandrug-resistant.

## Sheet: Table S3
Table S3. Sample sources of 47 carbapenem-resistant Klebsiella pneumoniae isolates, each carrying at least one target biomarker or testing positive in the string test, obtained from non-liver abscess samples.
CRKp group		Sample source (n)
Genetic markers-string tests	Genetic markers	Blood	Sputum	Urine	Bronchial washing
5 genes-string test positive	peg-344-iroB-iucA-prmpA-prmpA2	6	3	2	0
5 genes-string test negative	peg-344-iroB-iucA-prmpA-prmpA2	13	4	9	2
4 genes-string test negative	peg-344-iucA-prmpA-prmpA2	0	0	1	0
3 genes-string test positive	peg-344-iroB-iucA	1	0	0	0
3 genes-string test positive	peg-344-iucA-prmpA	0	1	0	0
2 genes-string test negative	iucA-prmpA2	0	1	0	0
1 gene-string test negative	iucA	1	0	0	0
0 gene-string test positive	-	2	0	1	0
Total		23	9	13	2

## Sheet: Table S4
Table S4. The prevalence of virulence genes and positivity for string tests among 1,815 Klebsiella pneumoniae isolated from blood and urine samples collected between 1999 and 2022.
Kp group	Collection period, year (n, (%))
(n, (%))	1999			2004			2009			2014			2019-2022
Genetic markers-string tests	Blood (138)	Urine (65)	Total (203)	Blood (189)	Urine (323)	Total (512)	Blood (82)	Urine (206)	Total (288)	Blood (227)	Urine (283)	Total (510)	Blood (29)	Urine (273)	Total (302)	Total (1815)
5 genes-string test positive	41 (29.7)	1 (1.5)	42 (20.7)	37 (19.6)	24 (7.4)	61 (11.9)	8 (9.8)	3 (1.5)	11 (3.8)	43 (18.9)	6 (2.1)	49 (9.6)	1 (3.4)	3 (1.1)	4 (1.3)	167 (9.2)
5 genes-string test negative	18 (13.0)	0	18 (8.9)	25 (13.2)	53 (16.4)	78 (15.2)	8 (9.8)	14 (6.8)	22 (7.6)	42 (18.5)	24 (8.4)	66 (12.9)	1 (3.4)	15 (5.5)	16 (5.3)	200 (11.0)
Other groupsa	10 (7.2)	2 (3.1)	12 (5.9)	7 (3.7)	18 (5.6)	25 (4.9)	10 (12.2)	29 (14.1)	39 (13.5)	6 (2.6)	24 (8.5)	30 (5.9)	1 (3.4)	9 (3.3)	10 (3.3)	116 (6.4)
a"Other groups" refers to isolates that had at least one of the five target virulence genes or were string test positive, but did not include isolates belonging to the 5 genes-string test positive or 5 genes-string test negative groups.

## Sheet: Table S5
Table S5. Distribution of capsular types of 1,815 Klebsiella pneumoniae isolated from blood and urine samples collected between 1999 and 2022.
Capsular typesa	Collection period, year (n, (%))
	1999 (n=203)			2004 (n=512)			2009 (n=288)			2014 (n=510)			2019-2022 (n=302)
	5 genes-string test positive (42)	5 genes-string test negative (18)	Total (60)	5 genes-string test positive (61)	5 genes-string test negative (78)	Total (139)	5 genes-string test positive (11)	5 genes-string test negative (22)	Total (33)	5 genes-string test positive (49)	5 genes-string test negative (66)	Total (115)	5 genes-string test positive (4)	5 genes-string test negative (16)	Total (20)	Total (367)
KL1	9 (21.4)	8 (44.4)	17 (28.3)	11 (18.0)	10 (12.8)	21 (15.1)	0	2 (9.1)	2 (6.0)	11 (22.4)	29 (43.9)	40 (34.8)	0	0	0	80 (21.8)
KL2	4 (9.5)	0	4 (6.7)	6 (9.8)	8 (10.3)	14 (10.1)	0	1 (4.5)	1 (3.0)	6 (12.2)	3 (4.5)	9 (7.8)	2 (50.0)	0	2 (10.0)	30 (8.2)
KL5	0	0	0	2 (3.3)	1 (1.3)	3 (2.2)	0	0	0	3 (6.1)	1 (1.5)	4 (3.5)	0	0	0	7 (2.0)
KL20	0	0	0	4 (6.6)	4 (5.1)	8 (5.8)	1 (9.1)	1 (4.5)	2 (6.0)	3 (6.1)	3 (4.5)	6 (5.2)	0	1 (6.3)	1 (5.0)	17 (4.6)
KL47	0	0	0	0	0	0	0	0	0	0	2 (3.0)	2 (1.7)	0	0	0	2 (0.5)
KL57	1 (2.4)	0	1 (1.7)	10 (16.4)	2 (2.6)	12 (8.7)	1 (9.1)	0	1 (3.0)	0	1 (1.5)	1 (0.8)	0	0	0	15 (4.1)
KL64	7 (16.7)	1 (5.6)	8 (13.3)	3 (5.0)	3 (3.8)	6 (4.3)	2 (18.2)	2 (9.1)	4 (12.1)	0	6 (9.1)	6 (5.2)	0	1 (6.3)	1 (5.0)	25 (6.8)
Othersb	21 (50.0)	9 (50.0)	30 (50.0)	25 (41.0)	50 (64.1)	75 (54.0)	7 (63.6)	16 (72.7)	23 (69.7)	26 (53.1)	21 (31.9)	47 (40.9)	2 (50.0)	14 (87.5)	16 (80.0)	191 (52.0)
aNo KL54 isolates were detected in this study.
bOthers refer to non-KL1, KL2, KL5, KL20, KL47, KL54, KL57, and KL64.

## Sheet: Table S6
Table S6. Antibiotic susceptibility of 1,815 Klebsiella pneumoniae carrying different combination of virulence factors and string test results.
Antibiotic	Resistance in different groups, n (%)
	5 genes-string test positive (n=167)	5 genes-string test negative (n=200)	other groups (n=116)	cKp (n=1332)	Total (n=1,815)	p value
AN	4 (2.4)	18 (9.0)	34 (29.3)	82 (6.2)	138 (7.6)	<0.001
GN	14 (8.4)	48 (24.0)	62 (53.4)	446 (33.5)	570 (31.4)	<0.001
AMC	24 (14.4)	58 (29.0)	61 (52.6)	532 (40.0)	675 (37.2)	<0.001
SAM	24 (14.4)	66 (33.0)	66 (56.9)	609 (45.7)	765 (42.1)	<0.001
TZP	4 (2.4)	27 (13.5)	38 (32.8)	260 (19.5)	329 (18.1)	<0.001
CZ	24 (14.4)	73 (36.5)	67 (57.8)	573 (43.0)	737 (40.6)	<0.001
CMZ	8 (4.8)	28 (14.0)	24 (20.7)	247 (18.5)	307 (16.9)	<0.001
CRO	13 (7.8)	41 (20.5)	40 (34.5)	325 (24.4)	419 (23.1)	<0.001
CAZ	16 (9.6)	44 (22.0)	52 (44.8)	388 (29.1)	500 (27.5)	<0.001
FOX	14 (8.4)	40 (20.0)	34 (29.3)	328 (24.6)	416 (22.9)	<0.001
CIP	30 (18.0)	63 (31.5)	77 (66.4)	618 (46.4)	788 (43.4)	<0.001
LVX	10 (6.0)	30 (15.0)	63 (54.3)	401 (30.1)	504 (27.8)	<0.001
TE	20 (12.0)	58 (29.0)	75 (64.7)	612 (46.0)	765 (42.1)	<0.001
TIG	1 (0.6)	8 (4.0)	7 (6.0)	45 (3.4)	61 (3.4)	0.081
SXT	20 (12.0)	64 (32.0)	74 (63.8)	616 (46.2)	774 (42.6)	<0.001
CL	2 (1.2)	2 (1.0)	3 (2.6)	11 (0.8)	18 (1.0)	0.327
All strains are susceptible to imipenem, meropenem, and ertapenem.
cKp is defined as strains that do not carry any of the detected five virulence genes and are string test negative.
AN, amikacin; GN, gentamicin; AMC, amoxicillin/clavulanic acid; SAM, ampicillin/sulbactam; TZP, piperacillin-tazobactam; CZ, cefazolin; CMZ, cefmetazole; CRO, ceftriaxone; CAZ, ceftazidime; FOX, cefoxitin; CIP, ciprofloxacin; LVX, levofloxacin; TE, tetracycline; TIG, tigecycline; SXT, sulfamethoxazole/trimethoprim; CL, colistin.

## Sheet: Table S7
Table S7. Summary of virulence-associated phenotypes of 47 CRKp, 69 LAKp, and 28 CRcKp isolates.
Strain	Phenotypes
	Biofilm in LB, OD595			Biofilm in M9, OD595			CAS, diameter (mm)		Serum resistance, %				Capsule production (ng/106CFU)	Larval survival rate (% at 7 days post-infection)
	day 1	day 2	day 3	day 1	day 2	day 3	24 hr	48 hr	1 hour		3 hour
									0.25	0.5	0.25	0.5
5 genes and string test positive CRKp (n=11)
CRKp3	2.93	0.72	0.995	2.455	0.262667	0.34	6	10	146	260	412	665	11.18	0
CRKp18	3.761	0.315	0.435667	0.376667	0.426667	0.405	0	0	1090	978	206	119	54.69	0
CRKp44	0.3	0.603333	1.105	0.376667	0.8	0.785	0	0	20	13	28	25	51.47	10
CRKp67	0.316667	0.366667	0.48	0.473333	0.866667	0.995	0.75	1.16667	96	123.077	175	179.487	21.03	0
CRKp117	0.37	0.433333	3.255	0.27	0.32	0.54	4	8	63	210	456	1533.33	33.58	0
CRKp118	0.26	0.283333	0.55	0.486667	0.476667	0.545	1.5	7.83333	169	117.647	619	617.647	64.46	40
CRKp147	0.619	0.877333	0.543	0.547	0.408	1.34133	5	9	87.5	113	347	143	12.52	8
CRKp240	0.319667	0.555667	0.689667	0.370333	0.316667	0.519	6	8	45	27.9	75	5.1	10.72	0
CRKp301	0.774333	1.18367	1.16433	0.599667	0.515	0.38	5	7	133	39.3	147	1.2	11.4242	0
CRKp1065	0.316333	0.416111	0.462556	0.321889	0.379556	0.469222	0	0.666667	84.339	82.887	29.6729	59.31	19.4207	0
CRKp1404	0.245222	0.284111	0.496444	0.312944	0.397889	0.5375	0	5.66667	193.194	124.948	364.625	317.976	24.7627	20
5 genes but string test negative CRKp (n=28)
CRKp9	0.28	0.263333	1.74	0.253333	0.333333	0.43	2.5	8	30.4545	22.093	220.455	14.8837	36.2474	40
CRKp22	0.363333	0.396667	0.53	0.656667	0.84	0.67	3	5.83333	36	12.2034	4850	1101.69	19.7558	40
CRKp50	0.613333	0.43	0.71	0.343333	0.713333	1.07	0	0	175.926	156.522	100	200	45.7181	60
CRKp60	0.683333	0.53	0.73	0.943333	1.19667	1.505	0	0	8.69565	13.3962	32.0652	23.3962	32.468	0
CRKp73	1.05333	0.316667	0.545	0.453333	0.49	0.9	0	0	443.85	306.25	2994.65	306.25	43.6325	0
CRKp119	0.51	0.593333	1.575	0.663333	0.74	1.005	6	13	189.231	131.579	569.231	578.947	29.2029	10
CRKp137	0.536667	0.353333	1.495	0.493333	0.79	0.895	5	10.6667	160	154.902	2725	1352.94	27.8738	10
CRKp139	0.726667	0.47	1.315	0.956667	0.71	1.27	0.5	1.5	2.15094	0.75	352.83	66.6667	50.5019	100
CRKp163	0.702	0.690333	1.02	0.418	0.344667	0.523667	6	10	62.2	44.2	192	24.5	9.49434	0
CRKp167	0.4	0.38	0.64	1.07	0.66	0.86	0	0.166667	200	238.462	427.273	469.231	77.4322	60
CRKp187	0.34	0.406667	1.52	0.366667	0.333333	0.525	8	18.1667	91.1504	42.8571	292.035	571.429	25.3837	20
CRKp196	0.341889	0.223111	0.335778	0.450778	0.332778	0.437333	0.333333	1.33333	8.66989	67.2673	0.928523	1.17786	17.2842	40
CRKp321	0.621333	0.566	0.631333	0.345333	0.381	0.539	6	8	89.2	28.6	208	20.5	14.9075	0
CRKp376	0.479333	0.651667	0.496	0.580667	0.664667	0.590333	6	8	96	29.4	244	3.38	12.4011	0
CRKp378	0.267333	0.464667	0.471667	0.304	0.388667	0.460667	6	8	106	92.7	263	216	6.9	0
CRKp398	0.621667	0.575667	0.557667	0.617	0.321333	0.746	5	10	7	3	0.7	0.4	17.5382	18
CRKp413	0.633222	0.381333	0.541889	0.614889	0.514333	0.469889	2.66667	5.33333	481.944	877.778	256.229	667.003	22.7381	0
CRKp482	0.562667	0.771667	0.640333	0.751667	0.849	0.926667	5	9	1	0.13	1.4	0.06	11.0172	13
CRKp562	0.484333	0.685	0.798333	0.508667	0.478667	0.538333	6	7	52.9	16.1	185	3.2	7.23	9
CRKp633	0.541667	0.732667	0.633667	0.876667	0.729667	1.36233	6	7	41.9	34.6	97.2	311	2.73409	40
CRKp1256	0.335111	0.494111	0.473222	0.325556	0.326667	0.368	0	3.33333	220.487	240.223	206.793	260.083	11.3724	10
CRKp1280	0.331778	0.275556	0.990278	0.235556	0.249778	0.547667	0	5.66667	303.35	507.16	154.475	550.797	18.1513	0
CRKp1421	0.529778	0.533	0.586778	0.318778	0.349556	0.380556	1.66667	8	179.17	183.126	42.1405	427.585	26.4794	0
CRKp1432	0.514889	0.505556	0.575778	0.322556	0.399111	0.402333	3	9	55.1732	112.576	14.9231	61.0299	21.2585	0
CRKp1494	0.446778	0.584778	0.775333	0.343333	0.411111	0.351556	1	2	1.1084	9.34118	0.569545	2.91818	10.8377	10
CRKp1653	1.57456	1.53056	1.87306	0.608444	0.567333	0.877333	3.33333	7	234.434	667.893	237.484	672.541	17.8031	10
CRKp1699	0.404444	0.696222	0.725556	0.460222	0.606889	1.16478	1.33333	3.66667	980.88	617.713	352.409	606.516	19.5668	10
CRKp1980-2	0.337889	0.432	0.350667	0.574667	0.372333	0.480556	1	3.33333	358.316	595.336	278.358	720.511	12.0172	0
Other groups CRKp (n=8)
CRKp16	0.543333	0.813333	2.06	0.436667	0.493333	0.48	4.75	10.8333	115	174.074	4900	481.481	27.277	20
CRKp35	1.19467	0.808	0.634	1.12133	1.08433	1.16433	5	7	0.004	0	0.006	0.0031	11.8483	90
CRKp49	0.536667	0.536667	1.32	2.46667	2.71333	3.175	0.75	0	68	2250	118	3326	31.6594	30
CRKp125	0.67	0.503333	0.89	0.443333	0.466667	0.99	2.5	7.66667	200	205.263	1673	657.895	25.2307	0
CRKp267	1.31667	1.26667	1.402	1.38167	0.831333	1.332	4	10	3e-05	3e-05	0.00027	0.0003	5.62	100
CRKp524	0.608333	0.685667	0.591	0.23	0.234333	0.936333	6	9	0.5	0.16	0.35	0.14	7.88221	0
CRKp681	0.730333	0.661667	0.386333	0.303	0.403667	0.588	5	9	17.1	18.7	80.5	36.7	5.3139	60
CRKp710	0.240111	0.330111	0.448556	0.338889	0.287444	0.460111	2.66667	5.33333	33.4824	169.248	47.2756	374.785	28.8981	0
5 genes and string test positive LAKp (n=34)
LAKp6	1.5876	1.58953	1.174	0.695733	1.1027	0.7136	9.33333	19.6667	348.214	177.65	488.095	631.928	187.955	0
LAKp7	0.4425	0.793333	1.30283	0.518533	0.836133	1.19277	7	13.6667	199.736	324.078	650.508	510.825	94.8723	0
LAKp8	0.4566	0.635767	1.48893	0.609767	0.541433	1.5614	6.66667	14.3333	201.178	208.758	636.364	612.066	112.739	0
LAKp12	0.9043	0.763667	0.9198	0.567867	2.1832	0.839633	6.66667	13	1299.6	311.631	4710.34	756.684	84.4477	0
LAKp23	1.0105	1.26537	1.11323	0.5771	2.4695	2.88437	5.66667	13.6667	393.963	277.184	763.932	586.453	83.6641	0
LAKp44	1.8556	0.6321	0.629967	1.02533	0.684333	1.04687	3.33333	8.66667	301.786	184.972	816.071	578.043	71.4074	0
LAKp46	0.5931	1.13103	0.772833	0.752567	1.772	1.55887	0	0	300.281	373.86	441.601	698.328	88.1349	20
LAKp54	1.1187	1.00887	0.724467	0.827067	1.77203	2.074	8.33333	17.3333	172.347	161.25	954.244	451.389	187.66	10
LAKp62	0.672333	2.02813	0.712667	0.377567	0.594867	0.904967	5.33333	11.6667	631.914	176.19	864.981	39.4824	83.3065	0
LAKp63	0.547233	0.602167	1.47837	1.321	0.522933	1.31217	9	17.3333	195.437	341.01	339.683	679.807	128.388	40
LAKp64	0.541067	2.68487	1.15927	0.6359	0.834067	1.91633	6.66667	14	267.361	233.061	545.833	332.651	123.833	0
LAKp86	0.871067	1.33663	1.118	0.569333	0.5883	0.453667	6	14.3333	39.4231	372.857	79.0724	1039.29	213.27	0
LAKp96	1.05513	1.65757	1.5894	0.335467	0.7153	0.724833	5	11.3333	235.294	244.928	63.7255	301.449	117.556	0
LAKp108	0.539	0.6209	2.1978	0.797367	2.6835	3.00233	5.33333	11.6667	20.547	326.595	96.9846	435.759	103.144	20
LAKp138	2.04647	1.13187	1.42367	0.428967	0.770833	0.683733	4.33333	9	466.409	255.261	500.386	1157.84	120.125	0
LAKp141	1.56563	1.93447	1.59307	0.392133	1.35267	0.707067	5	11.6667	463.964	530.566	774.212	981.66	77.3936	0
LAKp160	0.418067	0.6591	0.965	0.3201	0.5592	0.603367	6	12.6667	39.4955	321.505	73.8694	566.895	54.1071	20
LAKp161	0.753033	0.897033	1.05697	0.960733	0.468167	0.885767	5.66667	14	402.381	567.593	651.261	1305.56	111.889	0
LAKp163	3.03857	1.3442	0.916267	0.3406	0.460667	0.598033	5	12	320.445	445.109	668.016	772.418	102.288	30
LAKp164	0.8379	2.52753	1.74503	0.747733	0.605067	1.04817	6	13.6667	393.614	217.943	485.472	338.756	76.3077	10
LAKp175-2017	0.619967	2.2306	1.02523	0.3897	1.10727	0.965867	6.66667	14.3333	293.668	232.5	348.865	48.5	68.7302	0
LAKp179	1.7423	2.66103	1.1701	0.415267	0.6624	1.17233	5.66667	12.3333	34.3086	301.748	83.3333	1126.75	58.1173	10
LAKp186	0.603	1.50567	0.9928	0.5688	0.788333	1.64843	6.66667	14.6667	384.211	510.714	482.237	956.593	63.869	0
LAKp198-2017	1.13187	3.4733	0.6915	0.587567	1.64357	1.28023	6.33333	13.3333	33.6111	6.93473	214.722	7.54662	54.0774	0
LAKp204	2.9039	1.07463	1.1919	0.378767	1.0919	1.02237	5	12	497.649	502.588	1002.74	586.256	104.464	0
LAKp211	0.394267	1.05377	1.3429	0.4625	0.636	0.550333	6.33333	15.6667	126.817	262.255	855.923	660.539	78.5208	0
LAKp218	3.39393	2.00663	1.79523	0.672633	1.6197	1.05787	4.66667	9.66667	369.949	35.6104	932.323	839.026	102.202	0
LAKp228	0.4856	2.27167	1.0667	0.702133	0.980767	1.05467	6	13.3333	169.388	76.25	324.235	191.786	97.3361	10
LAKp230	0.6022	1.2245	1.29503	0.345233	0.6793	0.535933	4.66667	10.3333	441.523	306.494	855.181	937.384	89.6591	0
LAKp232	1.13073	1.17157	0.797933	0.568767	0.659933	0.896867	3	6.66667	40.0053	561.111	85.6575	852.778	218.438	0
LAKp233	0.705267	0.911667	0.709433	0.438867	1.75453	0.935733	4.66667	9	236.025	326.959	763.914	559.002	92.5217	0
LAKp235	3.20223	1.62103	1.29827	0.816233	0.678233	1.38573	3.66667	8.33333	275.06	229.796	562.201	606.918	63.0871	30
LAKp240	0.6324	1.4609	1.55357	0.557333	0.839133	1.02163	8	15.6667	210.53	220.665	597.599	798.246	75.02	0
LAKp243	0.535633	2.2565	1.83337	0.638033	1.0037	0.946833	7.33333	16	266.767	404.576	935.476	752.679	60.5216	0
5 genes but string test negative LAKp (n=27)
LAKp1	2.0215	0.657667	0.749233	0.8115	0.4526	0.346067	5.66667	12.6667	322.406	211.751	548.113	737.327	201.932	0
LAKp3	1.4148	1.6132	2.28887	0.865533	1.16267	3.10847	9	17.6667	212.004	220.796	463.233	277.545	71.3872	10
LAKp19	0.755867	0.853333	0.695967	0.525167	3.21547	1.14503	5.66667	14.3333	43.8158	69.2113	83.0263	5.96503	122.995	0
LAKp24	3.22407	2.65577	1.86847	0.425433	1.36063	0.807533	5.33333	11.6667	401.899	85.2041	614.32	136.735	78.6667	0
LAKp37	0.6734	1.0246	1.23937	1.23133	2.73563	1.96623	1.66667	4.66667	352.123	419.318	442.113	557.528	67.5801	0
LAKp40	2.67067	0.851967	1.30083	1.37333	0.475367	0.437	6.66667	16.6667	649.055	115.923	1057.77	386.31	171.62	0
LAKp41	2.95883	2.2146	1.0735	3.5599	3.34947	2.4676	4	9	137.179	78.2931	355.311	214.564	81.9384	0
LAKp53	0.356233	2.0571	1.44407	0.331333	0.7	1.44437	3.33333	7.83333	162.719	153.017	224.561	736.646	84.3527	0
LAKp60	1.28617	0.724433	1.1908	0.582967	0.614433	1.54847	5.66667	12.3333	461.696	481.25	760.234	895.833	158.118	0
LAKp68	0.529533	1.1516	0.631033	0.577567	0.819167	0.851933	5.33333	15	9.75098	1.15517	3.84706	0.994828	119.4	0
LAKp79	3.15133	2.46383	1.14317	0.427867	1.12917	0.553267	5.66667	13.6667	320.69	253.316	816.092	906.499	244.806	0
LAKp88	3.49373	1.1311	0.976233	1.45793	1.5199	1.6935	5.66667	12	539.299	349.638	783.617	876.812	168.628	0
LAKp90	0.425067	1.51693	1.4745	0.697033	0.677333	0.866967	2.33333	6	115.372	325.792	194.595	773.756	74.0483	0
LAKp100	3.08247	2.5787	1.891	0.372067	0.340367	0.528533	5.66667	13	686.275	375.893	778.075	608.482	89.5874	0
LAKp111	0.903	0.604767	1.44457	0.560967	0.469567	0.775733	3.33333	8	338.285	332.799	432.796	395.299	94.0545	40
LAKp135	3.51643	1.4796	0.999233	0.7507	1.62917	0.6128	4.66667	11	315.559	521.543	453.963	898.67	106.549	50
LAKp142	2.16327	1.3474	1.9535	1.1352	1.52623	1.06233	4.33333	10	293.391	63.3686	440	133.475	129.447	0
LAKp143	3.7133	1.83137	3.68023	3.22443	1.1709	2.5535	3.33333	8.66667	318.182	220.714	477.273	688.095	146.812	10
LAKp150	0.787533	1.49683	0.544133	0.300533	0.800767	0.750467	6	12.6667	233.551	606.452	590.187	908.871	85.819	10
LAKp191	0.747233	1.03127	0.863967	0.2872	1.16383	1.09293	7	15.3333	120	75.5556	29.1	5.875	81.92	0
LAKp198-2007	2.15967	2.44727	1.59437	0.464333	1.4926	1.7683	5.66667	12.6667	304.688	91.6667	482.812	63.3333	113.984	0
LAKp199	3.1043	1.67657	2.55663	0.361867	0.6248	0.9754	7	14	566.817	694.497	972.973	818.637	113.976	0
LAKp217	0.873733	1.5605	1.02857	0.397933	0.612333	0.412667	8.66667	17.6667	64.3269	30.25	180	13.9167	54.5455	10
LAKp221	0.426833	1.77833	1.811	1.25007	1.4271	1.2027	6	14.3333	349.567	432.749	681.818	1209.06	117.781	0
LAKp234	0.7165	1.36823	0.491467	0.495633	0.375733	0.3784	0	1	321.847	253.024	673.176	936.996	134.899	70
LAKp237	1.39623	2.43343	3.07103	0.9017	2.05483	1.72847	7.33333	12	487.738	412.253	1326.67	1458.06	178.093	60
LAKp238	0.728433	1.40713	1.86887	1.0058	2.034	1.4686	5.66667	11.6667	91.3394	315.129	365.778	745.006	84.7297	20
Other groups LAKp (n=7)
LAKp31	1.31137	1.19313	1.50503	0.865233	1.50057	1.3374	6.33333	12.3333	384.979	276.518	485.12	430.263	59.2151	0
LAKp52	0.281867	1.3035	1.2394	0.707433	0.628767	0.818033	5	10.3333	303.495	255.593	427.651	541.186	68.539	10
LAKp99	0.633433	2.10543	1.57393	0.9203	0.907867	2.2853	0	0	330.116	384.503	513.514	277.778	75.8022	0
LAKp175-2007	1.26707	1.03667	1.79223	0.9809	0.667333	2.16473	6	13	135.714	321.429	160	507.937	105.909	0
LAKp200	0.5599	1.0807	1.52427	0.796133	1.9362	2.17727	0	0.333333	825	333.333	1550	908.521	80.3859	0
LAKp201	3.13617	2.09523	2.6899	0.695333	1.23757	0.848967	5	12	360.465	308.623	720.93	946.03	117.341	0
LAKp241	0.671667	1.06877	1.01427	1.16747	2.7878	1.3598	0.333333	2	142.132	316.308	469.534	23.4308	42.204	20
No 5 virulence genes and string test negative (n=1)
LAKp153	0.755833	1.17173	0.795367	0.708567	1.519	1.37797	0	1	236.015	223.472	667.05	497.917	59.4088	0
CRcKp (n=28)
CRcKp1	0.798	0.52	0.835	1.52	1.83667	1.755	1	1	225	41.5625	420.833	281.25	1.18	10
CRcKp2	1.01667	0.703333	1.27	0.983333	1.28	1.435	1.5	1.5	64.8718	57.25	356.41	227.5	1.01	0
CRcKp3	0.986667	1.07667	1.04	0.883333	0.933333	1.24	0.75	0.75	1.75806	4.59459	4.83871	0.878378	2.73	20
CRcKp4	0.554333	0.459667	1.57	0.476667	0.402	0.3595	0.75	0.75	42.7273	36.3492	125.455	150.794	1.43	0
CRcKp5	0.563333	0.403333	0.695	1.06333	1.12333	1.295	0.75	0.75	63.3333	3.23529	166.667	16.8571	2.08	0
CRcKp6	0.463333	0.363333	0.595	0.69	0.91	1.145	0	0	0.068085	0.028095	0.12766	0.02381	0.83	0
CRcKp7	0.446667	0.396667	0.49	0.723333	0.876667	1.075	0	0	16.0317	16	88.8889	50	1.41	0
CRcKp8	0.656667	0.443333	0.9	0.646667	0.75	0.935	0	0	5.20833	0.292727	68.75	0.709091	1.31	10
CRcKp10	0.456667	0.38	0.455	0.603333	0.593333	0.48	0	0	208	176.19	396	547.619	0.73	40
CRcKp11	0.616667	0.393333	0.89	0.573333	0.79	0.815	0	0	92.6829	45.4545	287.805	140	0.95	10
CRcKp49	2.169	1.249	0.987	1.232	1.553	0.882	5	5	87.5	531	0.5	47.1	16.2715	0
CRcKp53	0.917333	1.36033	0.733333	1.46867	2.00167	1.46333	6	10	4.29	2.85	24.3	0.45	8.09	0
CRcKp63	1.45333	0.6	0.53	9.51133	9.26333	8.64	6	10	29.5	33.3	130	157	7.58	0
CRcKp148	0.739333	0.75	0.424333	2.45533	2.246	1.42467	5	10	87.5	42.3	271	369	11.1	0
CRcKp175	0.316222	0.331556	0.372222	0.322778	0.346778	0.410111	0.333333	1.33333	103.736	172.626	154.997	143.411	12.9529	10
CRcKp283	0.39	0.411	0.390667	0.204667	0.312667	0.264	5	10	0.0026	0	0.0082	0.0002	14.62	60
CRcKp339	1.228	0.996667	1.07967	1.05733	0.997667	0.995667	6	9	1.21	0.058	0.64	0.17	8.5	80
CRcKp342	1.47067	0.743333	0.698333	1.70667	1.80067	1.91	6	9	15.4	6.8	23.6	2.5	8.2	0
CRcKp429	0.686	0.851	0.534667	0.919667	0.712	0.461667	6	9	0.0033	0	0.0014	0.0052	8.83	70
CRcKp468	1.22533	0.509667	0.486333	0.858333	0.89	0.757667	6	9	91.8	6	227	6.25	14.84	60
CRcKp547	0.324333	0.442111	0.584	0.191889	0.262	0.337556	0.333333	1.33333	729.894	742.366	315.418	650.601	15.1489	0
CRcKp632	2.5	1.23367	0.702	1.14267	1.42067	1.507	7	7	70.6	43.3	197	190	7.12385	70
CRcKp698-2	0.287333	0.261222	0.736333	1.16489	0.881111	1.21372	4.66667	9.33333	79.9007	259.423	63.0005	238.754	13.6467	20
CRcKp1549	0.464667	0.443778	0.373556	0.602222	0.532778	0.475667	0	3	0.419529	0.982456	0.0229241	0.078731	8.80684	50
CRcKp1645	0.399333	0.472	0.467333	0.780333	0.665222	0.747778	0	1.33333	176.711	199.477	129.862	93.75	11.5245	20
ATCC-1705	1.13733	1.35067	1.712	1.283	1.19867	1.28167	5	8	38	34	138	131	6.38	90
ATCC-1706	1.478	2.55	3.12367	1.83767	2.23633	3.05933	6	7	0	0	0	0	9.47	100
ATCC-2146	1.79033	1.411	1.166	3.24833	2.75633	4.815	6	7	13	0	19	4	9.47	20
